# Supplementary material for: Enhanced Production of β-Nicotinamide Mononucleotide with Exogenous Nicotinamide Addition in Saccharomyces boulardii-YS01
Source: Foods. 2023 Jul 29;12(15):2897. doi: 10.3390/foods12152897 (PMC10418623; doi:10.3390/foods12152897)
Supplement: Supplementary file 1 [file foods-12-02897-s001.zip]

Archive with 1 entries (1 files):
- foods-2525063-supplementary.pdf
